# Supplementary material for: The Structural Determinants for α1-Adrenergic/Serotonin Receptors Activity among Phenylpiperazine-Hydantoin Derivatives
Source: Molecules. 2021 Nov 20;26(22):7025. doi: 10.3390/molecules26227025 (PMC8623851; doi:10.3390/molecules26227025)
Supplement: Supplementary file 1 [file molecules-26-07025-s001.zip]

Archive with 1 entries (1 files):
- molecules-1460118-supplementary.pdf
